# Supplementary material for: Cerebrospinal fluid biomarkers for assessing Huntington disease onset and severity
Source: Brain Commun. 2022 Nov 25;4(6):fcac309. doi: 10.1093/braincomms/fcac309 (PMC9746690; doi:10.1093/braincomms/fcac309)
Supplement: fcac309_Supplementary_Data [file fcac309_supplementary_data.zip]

Archive with 2 entries (2 files):
- Supplementary_figures.pdf
- Supplementary_tables.pdf
